# Supplementary material for: Analysis of Pleasure and Displeasure in Harmony Between Colored Light and Fragrance by the Left and Right OFC Response Differences
Source: Sensors (Basel). 2025 Apr 2;25(7):2230. doi: 10.3390/s25072230 (PMC11991507; doi:10.3390/s25072230)
Supplement: Supplementary file 1 [file sensors-25-02230-s001.zip]

Archive with 1 entries (1 files):
- sensors-3504372-supplementary.pdf
